# Supplementary material for: Improved Approach for ab Initio Calculations of Rate Coefficients for Secondary Reactions in Acrylate Free-Radical Polymerization
Source: Polymers (Basel). 2024 Mar 22;16(7):872. doi: 10.3390/polym16070872 (PMC11013146; doi:10.3390/polym16070872)
Supplement: Supplementary file 1 [file polymers-16-00872-s001.zip]

Archive with 1 entries (1 files):
- polymers-2908834-supplementary.pdf
